# Supplementary material for: β-Pix-dependent cellular protrusions propel collective mesoderm migration in the mouse embryo
Source: Nat Commun. 2020 Nov 27;11:6066. doi: 10.1038/s41467-020-19889-1 (PMC7695707; doi:10.1038/s41467-020-19889-1)
Supplement: Supplementary file 4 — Supplementary Data 1 [file 41467_2020_19889_MOESM4_ESM.xlsx]

## Sheet: Sheet1
Supplementary Data 1. Statistics of the wild-type and mutant embryos imaged
	Total duration of imaging	Time interval	Embryo number	Fluorophores	Number of cells segmented or tracked	Measurement
Experiments related to Fig. 2	1.5 h	5 min	3	GFP	50 WT cells	cell tracking, directional persistence, migration speed
Experiments related to Fig. 2	1.5 h	5 or 6 min	3	GFP	86 mutant cells	cell tracking, directional persistence, migration speed
Experiments related to Fig. 2	1.5 h	5 min	3	GFP	36 WT cells	migration speed
Experiments related to Fig. 3	4 h	5 min	3	phase contrast	641 measureemnts, 47 WT cells	explant velocities
Experiments related to Fig. 3	4 h	5 min	3	phase contrast	883 measureemnts, 89 mutant cells	explant velocities
Experiments related to Fig. 3	4 h	5 min	4	phase contrast	61 WT cells	explant cell tracking, directional persistence, migration speed
Experiments related to Fig. 3	4 h	5 min	6	phase contrast	91 mutant cells	explant cell tracking, directional persistence, migration speed
Experiments related to Fig. 5	1 h	5 min	6	GFP	76 WT cells	cell surface, cell tracking, directional persistence, migration speed
Experiments related to Fig. 5	1 h	5 min	7	GFP	134 mutant cells	cell surface, cell tracking, directional persistence, migration speed
Experiments related to Fig. 5	1 h	5 min	6	GFP	64 WT cells	longest axis
Experiments related to Fig. 5	1 h	5 min	7	GFP	106 mutant cells	longest axis
Experiments related to Fig. 5	1 h	5 min	7	GFP	108 WT cells	protrusion size and directionality
Experiments related to Fig. 5	1 h	5 min	3	GFP	144 mutant cells	protrusion size and directionality
Experiments related to Fig. 6	1 h	5 min	3	GFP	33 WT cells	cell alignment
Experiments related to Fig. 6	1 h	5 min	3	GFP	33 mutant cells	cell alignment
Experiments related to Fig. 6	1 h	5 min	3	GFP	14 WT cells	time in alignment
Experiments related to Fig. 6	1 h	5 min	3	GFP	11 mutant cells	time in alignment
Experiments related to Fig. 6	1 h	5 min	4	GFP	24 WT cells	migration directionality
Experiments related to Fig. 6	1 h	5 min	6	GFP	14 mutant cells	migration directionality
Experiments related to Supplementary Figure 3	1 h	5 min	3	GFP	50 WT cells	protrusion directionality
Experiments related to Supplementary Figure 3	1 h	5 min	3	GFP	60 mutant cells	protrusion directionality
Experiments related to Supplementary Figure 6	24 min	2 min	3	GFP	12 WT cells	lamellipodia persistence
Experiments related to Supplementary Figure 6	24 min	2 min	3	GFP	13 mutant cells	lamellipodia persistence
